# Supplementary material for: Incorporating Cascade Effects of Genetic Testing in Economic Evaluation: A Scoping Review of Methodological Challenges
Source: Children (Basel). 2021 Apr 27;8(5):346. doi: 10.3390/children8050346 (PMC8145875; doi:10.3390/children8050346)
Supplement: Supplementary file 1 [file children-08-00346-s001.zip]

Archive with 1 entries (1 files):
- children-1177038-supplementary.pdf
